# Supplementary material for: Facile Fabrication of Zeolitic Imidazolate Framework-8@Regenerated Cellulose Nanofibrous Membranes for Effective Adsorption of Tetracycline Hydrochloride
Source: Molecules. 2024 Aug 31;29(17):4146. doi: 10.3390/molecules29174146 (PMC11397351; doi:10.3390/molecules29174146)
Supplement: Supplementary file 1 [file molecules-29-04146-s001.zip]

Archive with 1 entries (1 files):
- molecules-3129836-supplementary.pdf
